# Supplementary material for: Identification and detection of genetic markers associated with antimicrobial susceptibility and evaluation of efflux pump mechanisms in Mycoplasma iowae
Source: PLoS One. 2026 Apr 17;21(4):e0347345. doi: 10.1371/journal.pone.0347345 (PMC13089696; doi:10.1371/journal.pone.0347345)
Supplement: S1 Table — (XLSX) [file pone.0347345.s001.xlsx]

## Sheet: enrofloxacin
Sample ID	Origin	Host	Sample source	Collection date	MLST ST (32)	MLST cluster (32)	Coding region	gyrA				parC
							Nucleotide position [E. coli]*	248		1726		239		879
							Nucleotide position [M. iowae]**	278		1666		257		905
							Enrofloxacin initial MIC in Oxoid media (µg/ml) (31)	NSM	Amino acid	NSM	Amino acid	NSM	Amino acid	NSM	Amino acid
ATCC 33552	USA	turkey	air sac, embryo	1962	10	-	≤0.125
serotype I		turkey			10	-	≤0.125
serotype R		turkey			4	-	≤0.125
serotype N		turkey			36	-	≤0.125
serotype J		turkey			13	-	≤0.125
serotype Q		turkey			6	B	≤0.125
serotype K		turkey			2	-	≤0.125
PPAV	France		apple seed	1982	48	-	≤0.125
B11/80	UK	turkey	hock	1980	11	D	≤0.125
B10/80	UK	chicken	trachea	1980	11	D	2
B94/81	UK	turkey	oesophagus	1981	41	D	≤0.125
BO-B	Israel	turkey	n.a.	1990	39	D	≤0.125
B2/90	Pakistan	chicken	n.a.	1990	10	-	≤0.125	C→A	Ser→Tyr
B15/90	USA	turkey	embryo	1990	11	D	≤0.125
B11/90	UK	turkey	trachea	1990	30	D	0.5					G→T	Ser→Ile
B13/90 C1	Israel	turkey	cloaca	1990	29	B	≤0.125
B13/90 BOCA	Israel	turkey	trachea	1990	39	D	≤0.125
B22/90	UK	turkey	n.a.	1990	11	D	≤0.125
B53/91	UK	turkey	sinus	1991	29	B	≤0.125
B55/91	USA	turkey	n.a.	1991	17	B	2	C→T	Ser→Phe	G→C	Asp→His	G→T	Ser→Ile
KE 2-21	Israel	turkey	n.a.	1992	29	B	≤0.125
B4/92	UK	turkey	throat, embryo	1992	40	D	0.5	C→T	Ser→Phe			G→T	Ser→Ile
B105/91	UK	turkey	oropharynx, embryo	1992	17	B	≤0.125	C→T	Ser→Phe	G→C	Asp→His	G→T	Ser→Ile
B50/92	UK	turkey	embryo	1992	41	D	2	C→T	Ser→Phe
NL-12	Israel	turkey	n.a.	1993	6	B	≤0.125
B49/93	UK	turkey	embryo	1993	11	D	0.5	C→T	Ser→Phe
B72/93	UK	turkey	trachea	1993	11	D	0.5	C→T	Ser→Phe
B23/94	UK	turkey	n.a.	1994	17	B	4	C→T	Ser→Phe	G→C	Asp→His	G→T	Ser→Ile
B35/94	USA	turkey	n.a.	1994	25	B	≤0.125
GG-5	Israel	turkey	n.a.	1995	11	D	1	C→T	Ser→Phe
B80/95	USA	turkey	n.a.	1995	30	D	0.25
B104/95	UK	turkey	oropharynx	1995	17	B	4					G→T	Ser→Ile
B100/95	UK	turkey	trachea	1995	11	D	≤0.125
B2/95	UK	turkey	trachea	1995	17	B	2	C→T	Ser→Phe	G→C	Asp→His	G→T	Ser→Ile
B24/95	USA	turkey	n.a.	1995	11	D	≤0.125
UZ-4	Israel	turkey	n.a.	1996	11	D	≤0.125
B30/96	USA	turkey	n.a.	1996	17	B	0.25
B42/96	USA	turkey	n.a.	1996	30	D	≤0.125
B163/98	USA	broiler	cloaca	1998	30	D	≤0.125
B94/00	UK	turkey	n.a.	2000	11	D	0.5	C→T	Ser→Phe
B67/01	UK	turkey	n.a.	2001	39	D	0.25	C→A	Ser→Tyr
B42/06	Canada	turkey	n.a.	2006	17	B	4	C→T	Ser→Phe	G→C	Asp→His	G→T	Ser→Ile
B102/06	UK	turkey	n.a.	2006	38	B	1	C→T	Ser→Phe	G→C	Asp→His	G→T	Ser→Ile
B8/07	UK	turkey	n.a.	2007	10	-	≤0.125
B95/09	UK	turkey	n.a.	2009	22	A	0.5	C→T	Ser→Phe	G→C	Asp→His
IZSVE/6295-6F	Italy	turkey	cloaca	2010	22	A	0.25	C→T	Ser→Phe	G→C	Asp→His
IZSVE/5679-19F	Italy	partridge	infraorbital sinus	2011	46	C	2	C→T	Ser→Phe			G→T	Ser→Ile	A→G	Asn→Ser
IZSVE/2294-22F	Italy	partridge	eye	2011	37	C	4	C→T	Ser→Phe			G→T	Ser→Ile	A→G	Asn→Ser
IZSVE/4717-1F	Italy	partridge	intestine	2011	46	C	2	C→T	Ser→Phe			G→T	Ser→Ile	A→G	Asn→Ser
IZSVE/5030-2F	Italy	partridge	trachea,intestine	2011	37	C	0.5	C→T	Ser→Phe			G→T	Ser→Ile	A→G	Asn→Ser
IZSVE/4175-4D	Italy	pheasant	intestine	2011	46	C	0.5	C→T	Ser→Phe			G→T	Ser→Ile	A→G	Asn→Ser
IZSVE/6325-5F	Italy	turkey	meconium	2011	22	A	0.5	C→T	Ser→Phe	G→C	Asp→His
IZSVE/6915-50F	Italy	turkey	trachea	2011	22	A	0.25	C→T	Ser→Phe	G→C	Asp→His
IZSVE/2555-4F	Italy	turkey	egg	2011	45	B	2	C→T	Ser→Phe	G→C	Asp→His	G→T	Ser→Ile
IZSVE/6456-2F	Italy	duck	cloaca	2011	22	A	≤0.125	C→T	Ser→Phe	G→C	Asp→His
B28/11	UK	turkey	n.a.	2011	11	D	0.5	C→T	Ser→Phe
IZSVE/2656-10F	Italy	turkey	meconium	2012	22	A	1	C→T	Ser→Phe	G→C	Asp→His
IZSVE/412-20F	Italy	turkey	kidney	2012	22	A	0.5	C→T	Ser→Phe	G→C	Asp→His
IZSVE/3336-1F	Italy	partridge	cloaca	2012	37	C	4	C→T	Ser→Phe			G→T	Ser→Ile	A→G	Asn→Ser
IZSVE/3100-12F	Italy	partridge	intestine	2012	37	C	4	C→T	Ser→Phe			G→T	Ser→Ile	A→G	Asn→Ser
IZSVE/607-37F	Italy	turkey	air sac	2012	22	A	0.25	C→T	Ser→Phe	G→C	Asp→His
IZSVE/925-22D	Italy	turkey	kidney	2012	22	A	0.5	C→T	Ser→Phe	G→C	Asp→His
IZSVE/1194-69F	Italy	turkey	cloaca	2012	22	A	0.5	C→T	Ser→Phe	G→C	Asp→His
IZSVE/2658-1IID	Italy	turkey	seminal fluid	2012	22	A	0.25	C→T	Ser→Phe	G→C	Asp→His
IZSVE/3259-36D	Italy	pheasant	cloaca	2012	46	C	0.5	C→T	Ser→Phe			G→T	Ser→Ile	A→G	Asn→Ser
IZSVE/3855-14F	Italy	partridge	cloaca	2012	42	C	0.25	C→T	Ser→Phe			G→T	Ser→Ile	A→G	Asn→Ser
IZSVE/2421-76F	Italy	turkey	oesophagus	2012	22	A	1	C→T	Ser→Phe	G→C	Asp→His
IZSVE/588-31F	Italy	turkey	kidney	2012	22	A	0.25	C→T	Ser→Phe	G→C	Asp→His
IZSVE/2467-26F	Italy	turkey	kidney	2012	44	A	0.25	C→T	Ser→Phe	G→C	Asp→His
IZSVE/1997-30F	Italy	turkey	cloaca	2012	22	A	0.5	C→T	Ser→Phe	G→C	Asp→His
IZSVE/1314-11F	Italy	turkey	cloaca	2012	22	A	0.25	C→T	Ser→Phe	G→C	Asp→His
IZSVE/935-10D	Italy	turkey	cloaca	2012	22	A	0.25	C→T	Ser→Phe	G→C	Asp→His
B100/12	UK	turkey	n.a.	2012	22	A	0.5	C→T	Ser→Phe	G→C	Asp→His
IZSVE/4932-30F	Italy	partridge	cloaca	2013	37	C	4	C→T	Ser→Phe			G→T	Ser→Ile	A→G	Asn→Ser
IZSVE/365-2D	Italy	turkey	yolk sac	2013	37	C	2	C→T	Ser→Phe			G→T	Ser→Ile	A→G	Asn→Ser
IZSVE/2687-2F	Italy	turkey	trachea	2013	22	A	0.25	C→T	Ser→Phe	G→C	Asp→His
B23/13	UK	turkey	n.a.	2013	10	-	≤0.125			G→C	Asp→His
IZSVE/2643-20F	Italy	partridge	cloaca	2014	37	C	4	C→T	Ser→Phe			G→T	Ser→Ile	A→G	Asn→Ser
IZSVE/4489-21F	Italy	partridge	cloaca	2014	37	C	4	C→T	Ser→Phe			G→T	Ser→Ile	A→G	Asn→Ser
IZSVE/1761-4F	Italy	turkey	cloaca	2014	43	B	2	C→T	Ser→Phe			G→T	Ser→Ile
IZSVE/4082-4F	Italy	turkey	cloaca	2014	43	B	1	C→T	Ser→Phe	G→C	Asp→His	G→T	Ser→Ile
IZSVE/4882-1F	Italy	turkey	meconium	2014	22	A	0.5	C→T	Ser→Phe	G→C	Asp→His
IZSVE/854-DIL	Italy	turkey	trachea	2014	22	A	0.25	C→T	Ser→Phe	G→C	Asp→His
IZSVE/2285-35F	Italy	partridge	cloaca	2015	37	C	4	C→T	Ser→Phe			G→T	Ser→Ile	A→G	Asn→Ser
MYCAV295	Hungary	turkey	cloaca	2016	22	A	0.5	C→T	Ser→Phe	G→C	Asp→His
MYCAV298	Hungary	turkey	cloaca	2016	22	A	0.5	C→T	Ser→Phe	G→C	Asp→His
MYCAV309	Hungary	turkey	cloaca	2016	22	A	0.25	C→T	Ser→Phe	G→C	Asp→His
IZSVE/336-16F	Italy	pheasant	cloaca	2016	37	C	2	C→T	Ser→Phe			G→T	Ser→Ile	A→G	Asn→Ser
MYCAV337	Hungary	turkey	cloaca	2017	47	A	0.5	C→T	Ser→Phe	G→C	Asp→His
MYCAV514	Hungary	turkey	cloaca, faeces	2018	22	A	0.5	C→T	Ser→Phe	G→C	Asp→His
MYCAV537	Hungary	turkey	cloaca	2018	22	A	0.5	C→T	Ser→Phe	G→C	Asp→His
MYCAV551	Hungary	turkey	cloaca	2018	22	A	0.5	C→T	Ser→Phe	G→C	Asp→His
MYCAV562	Hungary	turkey	cloaca	2018	22	A	0.5	C→T	Ser→Phe	G→C	Asp→His
IZSVE/1325-22D	Italy	pheasant	cloaca	2018	42	C	≤0.125	C→T	Ser→Phe					A→G	Asn→Ser
MYCAV575	Croatia	turkey	cloaca	2019	22	A	0.5	C→T	Ser→Phe	G→C	Asp→His
MYCAV576	Hungary	turkey	cloaca	2019	22	A	0.25	C→T	Ser→Phe	G→C	Asp→His
MYCAV593	Croatia	turkey	cloaca	2019	22	A	0.5	C→T	Ser→Phe	G→C	Asp→His
MYCAV602	Hungary	turkey	cloaca	2019	22	A	0.5	C→T	Ser→Phe	G→C	Asp→His
MYCAV619	Hungary	turkey	cloaca	2019	22	A	0.5	C→T	Ser→Phe	G→C	Asp→His
*The nucleotide positions are numbered according to the Escherichia coli strain K-12 substrain MG1655 (GenBank accession number: NC_000913). Nucleotide position correlating with MIC values is in bold.
**The nucleotide positions are numbered according to the Mycoplasma iowae type strain NCTC 10185 (GenBank Accession Number: LR215023.1 ). Nucleotide position correlating with MIC values is in bold.
(31) Buni D, Udvari L, Földi D, Belecz N, Yvon C, Bradbury J, et al. In vitro susceptibility of Mycoplasma iowae isolates to antimicrobial agents. Avian Pathology. 2022 Jul 4;51(4):374–80.
(32) Buni D, Kovács ÁB, Földi D, Bányai K, Bali K, Domán M, et al. Development of molecular assays for the analysis of genetic relationships of Mycoplasma iowae. Vet Microbiol. 2023;287:109909.
Abbreviations:
MLST: multilocus sequence typing
ST: sequence type
MIC: minimal inhibitory concentration
Oxoid media: Mycoplasma broth medium (pH 7.8) (Thermo Fisher Scientific Inc., Oxoid Inc.) supplemented with 0.5% (w/v) sodium pyruvate, 0.5% (w/v) glucose, 0.15% (w/v) L-arginine hydrochloride and 0.005% (w/v) phenol red (31)
NSM: non-synonymous mutation
Amino acid: amino acid change

## Sheet: macrolides-lincomycin
Sample ID	Origin	Host	Sample source	Collection date	MLST ST (32)	MLST cluster (32)	Macrolides - initial MIC in Oxoid media (µg/ml)				Lincomycin initial MIC in Oxoid media (µg/ml)	Coding region: 23S rRNA
												Nucleotide position [E. coli]*	98	619	748	1036	2059	2855
							Erythromycin	Spiramycin	Tilmicosin	Tylosin		Nucleotide position [M. iowae]**	96	649	778	1065	2052	2831
ATCC 33552	USA	turkey	air sac, embryo	1962	10	-	≤0.125	2	≤0.03125	0.5	1		G	C	G	T	A	A
serotype I		turkey			10	-	≤0.125	2	≤0.03125	0.5	1		G	C	G	T	A	A
serotype R		turkey			4	-	0.25	2	≤0.03125	0.25	≤0.5		G	T	G	T	A	A
serotype N		turkey			36	-	≤0.125	1	0.0625	0.25	≤0.5		G	T	G	T	A	A
serotype J		turkey			13	-	≤0.125	2	0.125	1	1		G	C	G	T	A	A
serotype Q		turkey			6	B	≤0.125	4	0.125	2	2		A	C	G	T	A	A
serotype K		turkey			2	-	≤0.125	1	0.0625	0.5	1		G	T	G	T	A	A
PPAV	France		apple seed	1982	48	-	≤0.125	2	0.0625	0.5	1		G	C	G	T	A	A
B11/80	UK	turkey	hock	1980	11	D	≤0.125	2	0.25	1	≤0.5		G	T	T	T	A	A
B10/80	UK	chicken	trachea	1980	11	D	≤0.125	1	0.25	>64	>32		G	T	T	T	A	A
B94/81	UK	turkey	oesophagus	1981	41	D	>32	>16	>64	>64	>32		G	T	T	T	T	A
BO-B	Israel	turkey	n.a.	1990	39	D	>32	>16	>64	64	>32		G	T	T	T	T	A
B2/90	Pakistan	chicken	n.a.	1990	10	-	≤0.125	2	≤0.03125	0.5	≤0.5		G	C	G	T	A	A
B15/90	USA	turkey	embryo	1990	11	D	>32	>16	>64	>64	4		G	T	T	T	A	A
B11/90	UK	turkey	trachea	1990	30	D	>32	>16	>64	>64	>32		A	C	A	T	G	G
B13/90 C1	Israel	turkey	cloaca	1990	29	B	>32	>16	>64	8	>32		A	C	G	T	G	G
B13/90 BOCA	Israel	turkey	trachea	1990	39	D	>32	>16	>64	>64	32		G	T	T	T	T	A
B22/90	UK	turkey	n.a.	1990	11	D	>32	>16	>64	>64	>32		G	T	T	T	T	A
B53/91	UK	turkey	sinus	1991	29	B	>32	>16	>64	32	>32		A	C	G	T	G	G
B55/91	USA	turkey	n.a.	1991	17	B	2	>16	>64	>64	>32		A	C	A	T	G	G
KE 2-21	Israel	turkey	n.a.	1992	29	B	>32	>16	>64	16	32		A	C	G	T	G	G
B4/92	UK	turkey	throat, embryo	1992	40	D	>32	>16	>64	>64	>32		G	T	T	T	T	A
B105/91	UK	turkey	oropharynx, embryo	1992	17	B	>32	>16	>64	>64	>32		A	C	A	T	G	G
B50/92	UK	turkey	embryo	1992	41	D	>32	>16	>64	>64	>32		G	T	T	T	T	A
NL-12	Israel	turkey	n.a.	1993	6	B	≤0.125	2	0.0625	0.5	1		A	C	G	T	A	A
B49/93	UK	turkey	embryo	1993	11	D	>32	>16	>64	>64	>32		G	T	T	T	T	A
B72/93	UK	turkey	trachea	1993	11	D	>32	>16	>64	>64	32		G	T	T	T	T	A
B23/94	UK	turkey	n.a.	1994	17	B	>32	>16	>64	>64	>32		A	C	A	T	G	G
B35/94	USA	turkey	n.a.	1994	25	B	>32	>16	>64	>64	>32		A	C	A	T	G	G
GG-5	Israel	turkey	n.a.	1995	11	D	>32	>16	>64	>64	>32		G	T	T	T	T	G
B80/95	USA	turkey	n.a.	1995	30	D	>32	>16	>64	>64	32		G	T	T	T	T	A
B104/95	UK	turkey	oropharynx	1995	17	B	>32	>16	>64	>64	32		A	C	A	T	G	G
B100/95	UK	turkey	trachea	1995	11	D	0.25	1	0.25	0.5	≤0.5		G	T	T	T	A	A
B2/95	UK	turkey	trachea	1995	17	B	>32	>16	>64	>64	>32		A	C	A	T	G	G
B24/95	USA	turkey	n.a.	1995	11	D	>32	>16	>64	>64	>32		G	T	T	T	T	A
UZ-4	Israel	turkey	n.a.	1996	11	D	>32	>16	>64	>64	>32		G	T	T	T	T	A
B30/96	USA	turkey	n.a.	1996	17	B	>32	>16	>64	>64	>32		A	C	A	T	C	G
B42/96	USA	turkey	n.a.	1996	30	D	>32	>16	>64	>64	>32		G	T	T	T	T	A
B163/98	USA	broiler	cloaca	1998	30	D	>32	>16	>64	>64	>32		G	T	T	T	T	A
B94/00	UK	turkey	n.a.	2000	11	D	>32	>16	>64	>64	>32		G	T	T	T	T	A
B67/01	UK	turkey	n.a.	2001	39	D	>32	>16	>64	>64	32		G	T	T	T	T	A
B42/06	Canada	turkey	n.a.	2006	17	B	>32	>16	>64	>64	>32		A	C	A	T	G	G
B102/06	UK	turkey	n.a.	2006	38	B	>32	>16	>64	>64	>32		A	C	A	T	G	G
B8/07	UK	turkey	n.a.	2007	10	-	≤0.125	2	0.0625	0.5	1		G	C	G	T	A	A
B95/09	UK	turkey	n.a.	2009	22	A	>32	>16	>64	>64	>32		A	C	A	C	G	G
IZSVE/6295-6F	Italy	turkey	cloaca	2010	22	A	>32	>16	>64	>64	>32		A	C	A	C	G	G
IZSVE/5679-19F	Italy	partridge	infraorbital sinus	2011	46	C	>32	>16	>64	>64	8		G	C	G	T	C	A
IZSVE/2294-22F	Italy	partridge	eye	2011	37	C	>32	>16	>64	>64	8		G	C	G	T	C	A
IZSVE/4717-1F	Italy	partridge	intestine	2011	46	C	>32	>16	>64	>64	8		G	C	G	T	C	A
IZSVE/5030-2F	Italy	partridge	trachea,intestine	2011	37	C	>32	>16	>64	>64	8		G	C	G	T	C	A
IZSVE/4175-4D	Italy	pheasant	intestine	2011	46	C	>32	>16	>64	>64	32		G	C	G	T	C	A
IZSVE/6325-5F	Italy	turkey	meconium	2011	22	A	>32	>16	>64	>64	>32		A	C	A	C	G	G
IZSVE/6915-50F	Italy	turkey	trachea	2011	22	A	>32	16	>64	64	>32		A	C	A	C	G	G
IZSVE/2555-4F	Italy	turkey	egg	2011	45	B	>32	>16	>64	>64	>32		A	C	A	T	G	G
IZSVE/6456-2F	Italy	duck	cloaca	2011	22	A	≤0.125	≤0.5	≤0.03125	0.125	≤0.5		A	C	A	C	G	G
B28/11	UK	turkey	n.a.	2011	11	D	>32	>16	>64	>64	>32		G	T	T	T	T	A
IZSVE/2656-10F	Italy	turkey	meconium	2012	22	A	>32	>16	>64	>64	>32		A	C	A	C	G	G
IZSVE/412-20F	Italy	turkey	kidney	2012	22	A	>32	16	>64	>64	>32		A	C	A	C	G	G
IZSVE/3336-1F	Italy	partridge	cloaca	2012	37	C	>32	>16	>64	>64	8		G	C	G	T	A	A
IZSVE/3100-12F	Italy	partridge	intestine	2012	37	C	>32	>16	>64	>64	16		G	C	G	T	C	A
IZSVE/607-37F	Italy	turkey	air sac	2012	22	A	>32	>16	>64	64	>32		A	C	A	C	G	G
IZSVE/925-22D	Italy	turkey	kidney	2012	22	A	>32	>16	>64	>64	>32		A	C	A	C	G	G
IZSVE/1194-69F	Italy	turkey	cloaca	2012	22	A	>32	>16	>64	>64	>32		A	C	A	C	G	G
IZSVE/2658-1IID	Italy	turkey	seminal fluid	2012	22	A	>32	>16	>64	>64	>32		A	C	A	C	G	G
IZSVE/3259-36D	Italy	pheasant	cloaca	2012	46	C	>32	>16	>64	>64	16		G	C	G	T	C	A
IZSVE/3855-14F	Italy	partridge	cloaca	2012	42	C	>32	>16	>64	>64	>32		A	C	A	T	G	G
IZSVE/2421-76F	Italy	turkey	oesophagus	2012	22	A	>32	>16	>64	>64	>32		A	C	A	C	G	G
IZSVE/588-31F	Italy	turkey	kidney	2012	22	A	>32	>16	>64	>64	>32		A	C	A	C	G	G
IZSVE/2467-26F	Italy	turkey	kidney	2012	44	A	>32	4	>64	>64	>32		A	C	A	C	G	G
IZSVE/1997-30F	Italy	turkey	cloaca	2012	22	A	>32	>16	>64	>64	>32		A	C	A	C	G	G
IZSVE/1314-11F	Italy	turkey	cloaca	2012	22	A	>32	16	>64	32	>32		A	C	A	C	G	G
IZSVE/935-10D	Italy	turkey	cloaca	2012	22	A	>32	16	>64	>64	>32		A	C	A	C	G	G
B100/12	UK	turkey	n.a.	2012	22	A	>32	>16	>64	>64	>32		A	C	A	C	G	G
IZSVE/4932-30F	Italy	partridge	cloaca	2013	37	C	>32	>16	>64	>64	8		G	C	G	T	C	A
IZSVE/365-2D	Italy	turkey	yolk sac	2013	37	C	>32	>16	64	64	8		G	C	G	T	A	A
IZSVE/2687-2F	Italy	turkey	trachea	2013	22	A	>32	16	>64	64	>32		A	C	A	C	G	G
B23/13	UK	turkey	n.a.	2013	10	-	≤0.125	2	≤0.03125	0.5	≤0.5		G	C	G	T	A	A
IZSVE/2643-20F	Italy	partridge	cloaca	2014	37	C	>32	>16	>64	>64	16		G	C	G	T	C	A
IZSVE/4489-21F	Italy	partridge	cloaca	2014	37	C	>32	>16	>64	>64	16		G	C	G	T	C	A
IZSVE/1761-4F	Italy	turkey	cloaca	2014	43	B	>32	>16	>64	64	>32		A	C	A	T	G	G
IZSVE/4082-4F	Italy	turkey	cloaca	2014	43	B	>32	>16	>64	>64	>32		A	C	A	T	G	G
IZSVE/4882-1F	Italy	turkey	meconium	2014	22	A	>32	>16	>64	>64	>32		A	C	A	C	G	G
IZSVE/854-DIL	Italy	turkey	trachea	2014	22	A	>32	16	>64	64	>32		A	C	A	C	G	G
IZSVE/2285-35F	Italy	partridge	cloaca	2015	37	C	>32	>16	64	>64	8		G	C	G	T	A	A
MYCAV295	Hungary	turkey	cloaca	2016	22	A	>32	>16	>64	>64	>32		A	C	A	C	G	G
MYCAV298	Hungary	turkey	cloaca	2016	22	A	>32	>16	>64	>64	>32		A	C	A	C	G	G
MYCAV309	Hungary	turkey	cloaca	2016	22	A	>32	>16	>64	>64	>32		A	C	A	C	G	G
IZSVE/336-16F	Italy	pheasant	cloaca	2016	37	C	>32	>16	>64	>64	16		G	C	G	T	C	A
MYCAV337	Hungary	turkey	cloaca	2017	47	A	>32	>16	>64	>64	>32		A	C	A	C	G	G
MYCAV514	Hungary	turkey	cloaca, faeces	2018	22	A	>32	>16	>64	>64	>32		A	C	A	C	G	G
MYCAV537	Hungary	turkey	cloaca	2018	22	A	>32	>16	>64	>64	>32		A	C	A	C	G	G
MYCAV551	Hungary	turkey	cloaca	2018	22	A	>32	>16	>64	>64	>32		A	C	A	C	G	G
MYCAV562	Hungary	turkey	cloaca	2018	22	A	>32	>16	>64	>64	>32		A	C	A	C	G	G
IZSVE/1325-22D	Italy	pheasant	cloaca	2018	42	C	>32	>16	>64	>64	>32		A	C	A	T	G	G
MYCAV575	Croatia	turkey	cloaca	2019	22	A	>32	>16	>64	>64	>32		A	C	A	C	G	G
MYCAV576	Hungary	turkey	cloaca	2019	22	A	>32	>16	>64	>64	>32		A	C	A	C	G	G
MYCAV593	Croatia	turkey	cloaca	2019	22	A	>32	>16	>64	>64	>32		A	C	A	C	G	G
MYCAV602	Hungary	turkey	cloaca	2019	22	A	>32	16	>64	64	>32		A	C	A	C	G	G
MYCAV619	Hungary	turkey	cloaca	2019	22	A	>32	>16	>64	>64	>32		A	C	A	C	G	G
*The nucleotide positions are numbered according to the Escherichia coli strain K-12 substrain MG1655 (GenBank accession number: NC_000913). Nucleotide position correlating with MIC values is in bold.
**The nucleotide positions are numbered according to the Mycoplasma iowae type strain NCTC 10185 (GenBank Accession Number: LR215023.1 ). Nucleotide position correlating with MIC values is in bold.
(31) Buni D, Udvari L, Földi D, Belecz N, Yvon C, Bradbury J, et al. In vitro susceptibility of Mycoplasma iowae isolates to antimicrobial agents. Avian Pathology. 2022 Jul 4;51(4):374–80.
(32) Buni D, Kovács ÁB, Földi D, Bányai K, Bali K, Domán M, et al. Development of molecular assays for the analysis of genetic relationships of Mycoplasma iowae. Vet Microbiol. 2023;287:109909.
Abbreviations:
MLST: multilocus sequence typing
ST: sequence type
MIC: minimal inhibitory concentration
Oxoid media: Mycoplasma broth medium (pH 7.8) (Thermo Fisher Scientific Inc., Oxoid Inc.) supplemented with 0.5% (w/v) sodium pyruvate, 0.5% (w/v) glucose, 0.15% (w/v) L-arginine hydrochloride and 0.005% (w/v) phenol red (31)
NSM: non-synonymous mutation
Amino acid: amino acid change
