# Supplementary material for: Identification and detection of genetic markers associated with antimicrobial susceptibility and evaluation of efflux pump mechanisms in Mycoplasma iowae
Source: PLoS One. 2026 Apr 17;21(4):e0347345. doi: 10.1371/journal.pone.0347345 (PMC13089696; doi:10.1371/journal.pone.0347345)
Supplement: S2 Table — (XLSX) [file pone.0347345.s002.xlsx]

## Sheet: EPI
	Gene name:						ATP-binding cassette domain-containing protein cbiO2		ABC transporter ATP-binding protein- lolD2**				MATE family efflux transporter**												ABC-type multidrug/protein/lipid transport system ATPase component-mldB1**												Uncharacterized ABC transporter permease MG468 homolog**												ABC transporter ATP-binding protein potA
	Gene position in Mycoplasma iowae NCTC10185 (GenBank: LR215023.1):						346,535 -> 348,091		542,610 -> 543,731				658,111 -> 659,787												804,818 -> 803,055												923,684 -> 918,921												1,076,862 -> 1,075,192
	Nucleotide position in gene*:						184		94		713		244		416		468		511		1120		1387		155		255		1015		1096		1570		1574		292		465		525		993		2025		4122		1352
	Strain ID and examined antimicrobial	MLST ST (32)	MLST cluster (32)	Initial MIC in Oxoid media (µg/ml) (31)	Initial MIC in MolliScience media(µg/ml)	initial MIC+OV (µg/ml)	NSM	Amino acid	NSM	Amino acid	NSM	Amino acid	NSM	Amino acid	NSM	Amino acid	NSM	Amino acid	NSM	Amino acid	NSM	Amino acid	NSM	Amino acid	NSM	Amino acid	NSM	Amino acid	NSM	Amino acid	NSM	Amino acid	NSM	Amino acid	NSM	Amino acid	NSM	Amino acid	NSM	Amino acid	NSM	Amino acid	NSM	Amino acid	NSM	Amino acid	NSM	Amino acid	NSM
	Enrofloxacin
Bioproject number: PRJNA975348	B10/80	11	D	2	≤0.03125	≤0.03125			G→A	Val→Ile	A→G	Asp→Gly	G→A	Asp→Asn	T→C	Ile→Thr	G→A	Met→Ile	G→A	Val→Ile			G→A	Val→Ile			A→C	Met→Ile	A→C	Asn→His
	IZSVE/2421-76F	22	A	1	0.0625	≤0.03125	C→A	Leu→Ile																			A→C	Met→Ile	A→C	Asn→His	G→A	Asp→Asn	G→A	Ala→Thr															G→C
	IZSVE/2656-10F	22	A	1	0.125	≤0.03125	C→A	Leu→Ile																							G→A	Asp→Asn	G→A	Ala→Thr							C→T	Pro→Leu							G→C
	GG-5	11	D	1	0.25	0.25			G→A	Val→Ile	A→G	Asp→Gly	G→A	Asp→Asn	T→C	Ile→Thr	G→A	Met→Ile	G→A	Val→Ile	G→T	Gly→Cys	G→A	Val→Ile			A→C	Met→Ile	A→C	Asn→His
	IZSVE/4082-4F	43	B	1	0.25	≤0.03125	C→A	Leu→Ile																							G→A	Asp→Asn	G→A	Ala→Thr							C→T	Pro→Leu							G→C
	B102/06	38	B	1	1	1	C→A	Leu→Ile																							G→A	Asp→Asn	G→A	Ala→Thr							C→T	Pro→Leu							G→C
	Lincomycin
	B15/90	11	D	4	2	4			G→A	Val→Ile	A→G	Asp→Gly																													C→T	Pro→Leu
	serotype Q	6	B	2	2	2	C→A	Leu→Ile
	IZSVE/4717-1F	46	C	8	4	0.25																													C→T	Thr→Ile	A→T	Lys→Asn	A→G	Asn→Ser			T→A	Val→Glu	A→G	Asn→Ser	T→C	Tyr→His
	IZSVE/3100-12F	37	C	16	8	4																													C→T	Thr→Ile	A→T	Lys→Asn	A→G	Asn→Ser			T→A	Val→Glu	A→G	Asn→Ser	T→C	Tyr→His
	IZSVE/5679-19F	46	C	8	8	16																													C→T	Thr→Ile	A→T	Lys→Asn	A→G	Asn→Ser			T→A	Val→Glu	A→G	Asn→Ser	T→C	Tyr→His
	IZSVE/2294-22F	37	C	8	16	4																													C→T	Thr→Ile	A→T	Lys→Asn	A→G	Asn→Ser			T→A	Val→Glu	A→G	Asn→Ser	T→C	Tyr→His
	Oxytetracycline
	MYCAV551	22	A	2	1	≤0.125	C→A	Leu→Ile																							G→A	Asp→Asn	G→A	Ala→Thr															G→C
	IZSVE/1761-4F	43	B	4	2	0.5	C→A	Leu→Ile																							G→A	Asp→Asn	G→A	Ala→Thr							C→T	Pro→Leu							G→C
	MYCAV298	22	A	2	2	4	C→A	Leu→Ile																							G→A	Asp→Asn	G→A	Ala→Thr							C→T	Pro→Leu							G→C
	IZSVE/2643-20F	37	C	2	32	2																													C→T	Thr→Ile	A→T	Lys→Asn	A→G	Asn→Ser			T→A	Val→Glu	A→G	Asn→Ser	T→C	Tyr→His
	IZSVE/1325-22D	42	C	4	64	16																													C→T	Thr→Ile	A→T	Lys→Asn	A→G	Asn→Ser			T→A	Val→Glu	A→G	Asn→Ser	T→C	Tyr→His
	IZSVE/4489-21F	37	C	2	>64	2																													C→T	Thr→Ile	A→T	Lys→Asn	A→G	Asn→Ser			T→A	Val→Glu	A→G	Asn→Ser	T→C	Tyr→His
	Spiramycin
	B23/13	10	-	2	1	1																			T→C	Met→Thr													A→G	Asn→Ser							T→C	Tyr→His
	B8/07	10	-	2	2	1																			T→C	Met→Thr													A→G	Asn→Ser							T→C	Tyr→His
	serotype Q	6	B	4	2	0.25	C→A	Leu→Ile
	IZSVE/412-20F	22	A	16	8	≤0.03125	C→A	Leu→Ile																							A→C	Asp→Asn	G→A	Ala→Thr							C→T	Pro→Leu							G→C
	IZSVE/2467-26F	22	A	4	8	≤0.03125	C→A	Leu→Ile																							G→A	Asp→Asn	G→A	Ala→Thr							C→T	Pro→Leu							G→C
	IZSVE/6915-50F	22	A	16	>16	>16	C→A	Leu→Ile																							G→A	Asp→Asn	G→A	Ala→Thr							C→T	Pro→Leu							G→C
	Tilmicosin
	B10/80	11	D	0.25	0.25	≤0.125			G→A	Val→Ile	A→G	Asp→Gly	G→A	Asp→Asn	T→C	Ile→Thr	G→A	Met→Ile	G→A	Val→Ile			G→A	Val→Ile			A→C	Met→Ile	A→C	Asn→His
	B11/80	11	D	0.25	0.5	0.25			G→A	Val→Ile	A→G	Asp→Gly													T→C	Met→Thr	A→C	Met→Ile	A→C	Asn→His
	B100/95	11	D	0.25	64	≤0.125			G→A	Val→Ile	A→G	Asp→Gly															A→C	Met→Ile	A→C	Asn→His
	B94/81	41	D	>64	64	64			G→A	Val→Ile	A→G	Asp→Gly															A→C	Met→Ile	A→C	Asn→His
	IZSVE/365-2D	37	C	64	64	≤0.125																			T→C	Met→Thr											A→T	Lys→Asn	A→G	Asn→Ser			T→A	Val→Glu	A→G	Asn→Ser	T→C	Tyr→His
	IZSVE/2285-35F	37	C	64	64	≤0.125																													C→T	Thr→Ile	A→T	Lys→Asn	A→G	Asn→Ser			T→A	Val→Glu	A→G	Asn→Ser	T→C	Tyr→His
	Tylosin
	B11/80	11	D	1	0.25	≤0.03125			G→A	Val→Ile	A→G	Asp→Gly													T→C	Met→Thr	A→C	Met→Ile	A→C	Asn→His
	serotype Q	6	B	2	1	0.25	C→A	Leu→Ile
	KE 2-21	29	B	16	8	2	C→A	Leu→Ile																	T→C	Met→Thr
	BO-B	39	D	64	>16	2			G→A	Val→Ile	A→G	Asp→Gly															A→C	Met→Ile	A→C	Asn→His
	B13/90 C1	29	B	32	>16	8	C→A	Leu→Ile
	IZSVE/1314-11F	22	A	32	>16	≤0.03125	C→A	Leu→Ile																							G→A	Asp→Asn	G→A	Ala→Thr							C→T	Pro→Leu							G→C
*According to nucleotide position numbering in Mycoplasma iowae NCTC10185 (GenBank: LR215023.1)
**Putative regulatory sequences were examined of the efflux pump related genes.
(31) Buni D, Udvari L, Földi D, Belecz N, Yvon C, Bradbury J, et al. In vitro susceptibility of Mycoplasma iowae isolates to antimicrobial agents. Avian Pathology. 2022 Jul 4;51(4):374–80.
(32) Buni D, Kovács ÁB, Földi D, Bányai K, Bali K, Domán M, et al. Development of molecular assays for the analysis of genetic relationships of Mycoplasma iowae. Vet Microbiol. 2023;287:109909.
Abbreviations:
MLST: multilocus sequence typing
ST: sequence type
MIC: minimal inhibitory concentration
Oxoid media: Mycoplasma broth medium (pH 7.8) (Thermo Fisher Scientific Inc., Oxoid Inc.) supplemented with 0.5% (w/v) sodium pyruvate, 0.5% (w/v) glucose, 0.15% (w/v) L-arginine hydrochloride and 0.005% (w/v) phenol red (31)
MolliScience media: MolliScience General Mycoplasma Liquid Media (MolliScience, Biatorbágy, Hungary)
OV: sodium orthovanadate
NSM: non-synonymous mutation
Amino acid: amino acid change
[truncated: 33 more columns]
