# Supplementary material for: Identification and detection of genetic markers associated with antimicrobial susceptibility and evaluation of efflux pump mechanisms in Mycoplasma iowae
Source: PLoS One. 2026 Apr 17;21(4):e0347345. doi: 10.1371/journal.pone.0347345 (PMC13089696; doi:10.1371/journal.pone.0347345)
Supplement: S3 Table — (XLSX) [file pone.0347345.s003.xlsx]

## Sheet: S3 Table
Sample ID	Enrofloxacin				Erythromycin				Spiramycin				Tilmicosin				Tylosin				Lincomycin				Examined coding regions and nucleotide positionsa
	Initial MIC in Oxoid media (µg/ml) (31)	Adjusted MIC valuesb	log2MICc (x; predictor)	Categoryd	Initial MIC in Oxoid media (µg/ml) (31)	Adjusted MIC valuesb	log2MICc (x; predictor)	Categoryd	Initial MIC in Oxoid media (µg/ml) (31)	Adjusted MIC valuesb	log2MICc (x; predictor)	Categoryd	Initial MIC in Oxoid media (µg/ml) (31)	Adjusted MIC valuesb	log2MICc (x; predictor)	Categoryd	Initial MIC in Oxoid media (µg/ml) (31)	Adjusted MIC valuesb	log2MICc (x; predictor)	Categoryd	Initial MIC in Oxoid media (µg/ml) (31)	Adjusted MIC valuesb	log2MICc (x; predictor)	Categoryd	gyrA-248		parC-239		23S rRNA-2059
																									Nt	Valuee (y; outcome)	Nt	Valuee (y; outcome)	Nt	Valuee (y; outcome)
ATCC 33552	≤0.125	0.125	-3	low	≤0.125	0.125	-3	low	2	2	1	low	≤0.03125	0.03125	-5	low	0.5	0.5	-1	low	1	1	0	low	C	0	G	0	A	0
serotype I	≤0.125	0.125	-3	low	≤0.125	0.125	-3	low	2	2	1	low	≤0.03125	0.03125	-5	low	0.5	0.5	-1	low	1	1	0	low	C	0	G	0	A	0
serotype R	≤0.125	0.125	-3	low	0.25	0.25	-2	low	2	2	1	low	≤0.03125	0.03125	-5	low	0.25	0.25	-2	low	≤0.5	0.5	-1	low	C	0	G	0	A	0
serotype N	≤0.125	0.125	-3	low	≤0.125	0.125	-3	low	1	1	0	low	0.0625	0.0625	-4	low	0.25	0.25	-2	low	≤0.5	0.5	-1	low	C	0	G	0	A	0
serotype J	≤0.125	0.125	-3	low	≤0.125	0.125	-3	low	2	2	1	low	0.125	0.125	-3	low	1	1	0	low	1	1	0	low	C	0	G	0	A	0
serotype Q	≤0.125	0.125	-3	low	≤0.125	0.125	-3	low	4	4	2	high	0.125	0.125	-3	low	2	2	1	high	2	2	1	high	C	0	G	0	A	0
serotype K	≤0.125	0.125	-3	low	≤0.125	0.125	-3	low	1	1	0	low	0.0625	0.0625	-4	low	0.5	0.5	-1	low	1	1	0	low	C	0	G	0	A	0
PPAV	≤0.125	0.125	-3	low	≤0.125	0.125	-3	low	2	2	1	low	0.0625	0.0625	-4	low	0.5	0.5	-1	low	1	1	0	low	C	0	G	0	A	0
B11/80	≤0.125	0.125	-3	low	≤0.125	0.125	-3	low	2	2	1	low	0.25	0.25	-2	low	1	1	0	low	≤0.5	0.5	-1	low	C	0	G	0	A	0
B10/80	2	2	1	high	≤0.125	0.125	-3	low	1	1	0	low	0.25	0.25	-2	low	>64	128	7	high	>32	64	6	high	C	0	G	0	A	0
B94/81	≤0.125	0.125	-3	low	>32	64	6	high	>16	32	5	high	>64	128	7	high	>64	128	7	high	>32	64	6	high	C	0	G	0	T	1
BO-B	≤0.125	0.125	-3	low	>32	64	6	high	>16	32	5	high	>64	128	7	high	64	64	6	high	>32	64	6	high	C	0	G	0	T	1
B2/90	≤0.125	0.125	-3	low	≤0.125	0.125	-3	low	2	2	1	low	≤0.03125	0.03125	-5	low	0.5	0.5	-1	low	≤0.5	0.5	-1	low	A	1	G	0	A	0
B15/90	≤0.125	0.125	-3	low	>32	64	6	high	>16	32	5	high	>64	128	7	high	>64	128	7	high	4	4	2	high	C	0	G	0	A	0
B11/90	0.5	0.5	-1	low	>32	64	6	high	>16	32	5	high	>64	128	7	high	>64	128	7	high	>32	64	6	high	C	0	T	1	G	1
B13/90 C1	≤0.125	0.125	-3	low	>32	64	6	high	>16	32	5	high	>64	128	7	high	8	8	3	high	>32	64	6	high	C	0	G	0	G	1
B13/90 BOCA	≤0.125	0.125	-3	low	>32	64	6	high	>16	32	5	high	>64	128	7	high	>64	128	7	high	32	32	5	high	C	0	G	0	T	1
B22/90	≤0.125	0.125	-3	low	>32	64	6	high	>16	32	5	high	>64	128	7	high	>64	128	7	high	>32	64	6	high	C	0	G	0	T	1
B53/91	≤0.125	0.125	-3	low	>32	64	6	high	>16	32	5	high	>64	128	7	high	32	32	5	high	>32	64	6	high	C	0	G	0	G	1
B55/91	2	2	1	high	2	2	1	high	>16	32	5	high	>64	128	7	high	>64	128	7	high	>32	64	6	high	T	1	T	1	G	1
KE 2-21	≤0.125	0.125	-3	low	>32	64	6	high	>16	32	5	high	>64	128	7	high	16	16	4	high	32	32	5	high	C	0	G	0	G	1
B4/92	0.5	0.5	-1	low	>32	64	6	high	>16	32	5	high	>64	128	7	high	>64	128	7	high	>32	64	6	high	T	1	T	1	T	1
B105/91	≤0.125	0.125	-3	low	>32	64	6	high	>16	32	5	high	>64	128	7	high	>64	128	7	high	>32	64	6	high	T	1	T	1	G	1
B50/92	2	2	1	high	>32	64	6	high	>16	32	5	high	>64	128	7	high	>64	128	7	high	>32	64	6	high	T	1	G	0	T	1
NL-12	≤0.125	0.125	-3	low	≤0.125	0.125	-3	low	2	2	1	low	0.0625	0.0625	-4	low	0.5	0.5	-1	low	1	1	0	low	C	0	G	0	A	0
B49/93	0.5	0.5	-1	low	>32	64	6	high	>16	32	5	high	>64	128	7	high	>64	128	7	high	>32	64	6	high	T	1	G	0	T	1
B72/93	0.5	0.5	-1	low	>32	64	6	high	>16	32	5	high	>64	128	7	high	>64	128	7	high	32	32	5	high	T	1	G	0	T	1
B23/94	4	4	2	high	>32	64	6	high	>16	32	5	high	>64	128	7	high	>64	128	7	high	>32	64	6	high	T	1	T	1	G	1
B35/94	≤0.125	0.125	-3	low	>32	64	6	high	>16	32	5	high	>64	128	7	high	>64	128	7	high	>32	64	6	high	C	0	G	0	G	1
GG-5	1	1	0	high	>32	64	6	high	>16	32	5	high	>64	128	7	high	>64	128	7	high	>32	64	6	high	T	1	G	0	T	1
B80/95	0.25	0.25	-2	low	>32	64	6	high	>16	32	5	high	>64	128	7	high	>64	128	7	high	32	32	5	high	C	0	G	0	T	1
B104/95	4	4	2	high	>32	64	6	high	>16	32	5	high	>64	128	7	high	>64	128	7	high	32	32	5	high	C	0	T	1	G	1
B100/95	≤0.125	0.125	-3	low	0.25	0.25	-2	low	1	1	0	low	0.25	0.25	-2	low	0.5	0.5	-1	low	≤0.5	0.5	-1	low	C	0	G	0	A	0
B2/95	2	2	1	high	>32	64	6	high	>16	32	5	high	>64	128	7	high	>64	128	7	high	>32	64	6	high	T	1	T	1	G	1
B24/95	≤0.125	0.125	-3	low	>32	64	6	high	>16	32	5	high	>64	128	7	high	>64	128	7	high	>32	64	6	high	C	0	G	0	T	1
UZ-4	≤0.125	0.125	-3	low	>32	64	6	high	>16	32	5	high	>64	128	7	high	>64	128	7	high	>32	64	6	high	C	0	G	0	T	1
B30/96	0.25	0.25	-2	low	>32	64	6	high	>16	32	5	high	>64	128	7	high	>64	128	7	high	>32	64	6	high	C	0	G	0	C	1
B42/96	≤0.125	0.125	-3	low	>32	64	6	high	>16	32	5	high	>64	128	7	high	>64	128	7	high	>32	64	6	high	C	0	G	0	T	1
B163/98	≤0.125	0.125	-3	low	>32	64	6	high	>16	32	5	high	>64	128	7	high	>64	128	7	high	>32	64	6	high	C	0	G	0	T	1
B94/00	0.5	0.5	-1	low	>32	64	6	high	>16	32	5	high	>64	128	7	high	>64	128	7	high	>32	64	6	high	T	1	G	0	T	1
B67/01	0.25	0.25	-2	low	>32	64	6	high	>16	32	5	high	>64	128	7	high	>64	128	7	high	32	32	5	high	A	1	G	0	T	1
B42/06	4	4	2	high	>32	64	6	high	>16	32	5	high	>64	128	7	high	>64	128	7	high	>32	64	6	high	T	1	T	1	G	1
B102/06	1	1	0	high	>32	64	6	high	>16	32	5	high	>64	128	7	high	>64	128	7	high	>32	64	6	high	T	1	T	1	G	1
B8/07	≤0.125	0.125	-3	low	≤0.125	0.125	-3	low	2	2	1	low	0.0625	0.0625	-4	low	0.5	0.5	-1	low	1	1	0	low	C	0	G	0	A	0
B95/09	0.5	0.5	-1	low	>32	64	6	high	>16	32	5	high	>64	128	7	high	>64	128	7	high	>32	64	6	high	T	1	G	0	G	1
IZSVE/6295-6F	0.25	0.25	-2	low	>32	64	6	high	>16	32	5	high	>64	128	7	high	>64	128	7	high	>32	64	6	high	T	1	G	0	G	1
IZSVE/5679-19F	2	2	1	high	>32	64	6	high	>16	32	5	high	>64	128	7	high	>64	128	7	high	8	8	3	high	T	1	T	1	C	1
IZSVE/2294-22F	4	4	2	high	>32	64	6	high	>16	32	5	high	>64	128	7	high	>64	128	7	high	8	8	3	high	T	1	T	1	C	1
IZSVE/4717-1F	2	2	1	high	>32	64	6	high	>16	32	5	high	>64	128	7	high	>64	128	7	high	8	8	3	high	T	1	T	1	C	1
IZSVE/5030-2F	0.5	0.5	-1	low	>32	64	6	high	>16	32	5	high	>64	128	7	high	>64	128	7	high	8	8	3	high	T	1	T	1	C	1
IZSVE/4175-4D	0.5	0.5	-1	low	>32	64	6	high	>16	32	5	high	>64	128	7	high	>64	128	7	high	32	32	5	high	T	1	T	1	C	1
IZSVE/6325-5F	0.5	0.5	-1	low	>32	64	6	high	>16	32	5	high	>64	128	7	high	>64	128	7	high	>32	64	6	high	T	1	G	0	G	1
IZSVE/6915-50F	0.25	0.25	-2	low	>32	64	6	high	16	16	4	high	>64	128	7	high	64	64	6	high	>32	64	6	high	T	1	G	0	G	1
IZSVE/2555-4F	2	2	1	high	>32	64	6	high	>16	32	5	high	>64	128	7	high	>64	128	7	high	>32	64	6	high	T	1	T	1	G	1
IZSVE/6456-2F	≤0.125	0.125	-3	low	≤0.125	0.125	-3	low	≤0.5	0.5	-1	low	≤0.03125	0.03125	-5	low	0.125	0.125	-3	low	≤0.5	0.5	-1	low	T	1	G	0	G	1
B28/11	0.5	0.5	-1	low	>32	64	6	high	>16	32	5	high	>64	128	7	high	>64	128	7	high	>32	64	6	high	T	1	G	0	T	1
IZSVE/2656-10F	1	1	0	high	>32	64	6	high	>16	32	5	high	>64	128	7	high	>64	128	7	high	>32	64	6	high	T	1	G	0	G	1
IZSVE/412-20F	0.5	0.5	-1	low	>32	64	6	high	16	16	4	high	>64	128	7	high	>64	128	7	high	>32	64	6	high	T	1	G	0	G	1
IZSVE/3336-1F	4	4	2	high	>32	64	6	high	>16	32	5	high	>64	128	7	high	>64	128	7	high	8	8	3	high	T	1	T	1	A	0
IZSVE/3100-12F	4	4	2	high	>32	64	6	high	>16	32	5	high	>64	128	7	high	>64	128	7	high	16	16	4	high	T	1	T	1	C	1
IZSVE/607-37F	0.25	0.25	-2	low	>32	64	6	high	>16	32	5	high	>64	128	7	high	64	64	6	high	>32	64	6	high	T	1	G	0	G	1
IZSVE/925-22D	0.5	0.5	-1	low	>32	64	6	high	>16	32	5	high	>64	128	7	high	>64	128	7	high	>32	64	6	high	T	1	G	0	G	1
IZSVE/1194-69F	0.5	0.5	-1	low	>32	64	6	high	>16	32	5	high	>64	128	7	high	>64	128	7	high	>32	64	6	high	T	1	G	0	G	1
IZSVE/2658-1IID	0.25	0.25	-2	low	>32	64	6	high	>16	32	5	high	>64	128	7	high	>64	128	7	high	>32	64	6	high	T	1	G	0	G	1
IZSVE/3259-36D	0.5	0.5	-1	low	>32	64	6	high	>16	32	5	high	>64	128	7	high	>64	128	7	high	16	16	4	high	T	1	T	1	C	1
IZSVE/3855-14F	0.25	0.25	-2	low	>32	64	6	high	>16	32	5	high	>64	128	7	high	>64	128	7	high	>32	64	6	high	T	1	T	1	G	1
IZSVE/2421-76F	1	1	0	high	>32	64	6	high	>16	32	5	high	>64	128	7	high	>64	128	7	high	>32	64	6	high	T	1	G	0	G	1
IZSVE/588-31F	0.25	0.25	-2	low	>32	64	6	high	>16	32	5	high	>64	128	7	high	>64	128	7	high	>32	64	6	high	T	1	G	0	G	1
IZSVE/2467-26F	0.25	0.25	-2	low	>32	64	6	high	4	4	2	high	>64	128	7	high	>64	128	7	high	>32	64	6	high	T	1	G	0	G	1
IZSVE/1997-30F	0.5	0.5	-1	low	>32	64	6	high	>16	32	5	high	>64	128	7	high	>64	128	7	high	>32	64	6	high	T	1	G	0	G	1
IZSVE/1314-11F	0.25	0.25	-2	low	>32	64	6	high	16	16	4	high	>64	128	7	high	32	32	5	high	>32	64	6	high	T	1	G	0	G	1
IZSVE/935-10D	0.25	0.25	-2	low	>32	64	6	high	16	16	4	high	>64	128	7	high	>64	128	7	high	>32	64	6	high	T	1	G	0	G	1
B100/12	0.5	0.5	-1	low	>32	64	6	high	>16	32	5	high	>64	128	7	high	>64	128	7	high	>32	64	6	high	T	1	G	0	G	1
IZSVE/4932-30F	4	4	2	high	>32	64	6	high	>16	32	5	high	>64	128	7	high	>64	128	7	high	8	8	3	high	T	1	T	1	C	1
IZSVE/365-2D	2	2	1	high	>32	64	6	high	>16	32	5	high	64	64	6	high	64	64	6	high	8	8	3	high	T	1	T	1	A	0
IZSVE/2687-2F	0.25	0.25	-2	low	>32	64	6	high	16	16	4	high	>64	128	7	high	64	64	6	high	>32	64	6	high	T	1	G	0	G	1
B23/13	≤0.125	0.125	-3	low	≤0.125	0.125	-3	low	2	2	1	low	≤0.03125	0.03125	-5	low	0.5	0.5	-1	low	≤0.5	0.5	-1	low	C	0	G	0	A	0
IZSVE/2643-20F	4	4	2	high	>32	64	6	high	>16	32	5	high	>64	128	7	high	>64	128	7	high	16	16	4	high	T	1	T	1	C	1
IZSVE/4489-21F	4	4	2	high	>32	64	6	high	>16	32	5	high	>64	128	7	high	>64	128	7	high	16	16	4	high	T	1	T	1	C	1
IZSVE/1761-4F	2	2	1	high	>32	64	6	high	>16	32	5	high	>64	128	7	high	64	64	6	high	>32	64	6	high	T	1	T	1	G	1
IZSVE/4082-4F	1	1	0	high	>32	64	6	high	>16	32	5	high	>64	128	7	high	>64	128	7	high	>32	64	6	high	T	1	T	1	G	1
IZSVE/4882-1F	0.5	0.5	-1	low	>32	64	6	high	>16	32	5	high	>64	128	7	high	>64	128	7	high	>32	64	6	high	T	1	G	0	G	1
IZSVE/854-DIL	0.25	0.25	-2	low	>32	64	6	high	16	16	4	high	>64	128	7	high	64	64	6	high	>32	64	6	high	T	1	G	0	G	1
IZSVE/2285-35F	4	4	2	high	>32	64	6	high	>16	32	5	high	64	64	6	high	>64	128	7	high	8	8	3	high	T	1	T	1	A	0
MYCAV295	0.5	0.5	-1	low	>32	64	6	high	>16	32	5	high	>64	128	7	high	>64	128	7	high	>32	64	6	high	T	1	G	0	G	1
MYCAV298	0.5	0.5	-1	low	>32	64	6	high	>16	32	5	high	>64	128	7	high	>64	128	7	high	>32	64	6	high	T	1	G	0	G	1
MYCAV309	0.25	0.25	-2	low	>32	64	6	high	>16	32	5	high	>64	128	7	high	>64	128	7	high	>32	64	6	high	T	1	G	0	G	1
IZSVE/336-16F	2	2	1	high	>32	64	6	high	>16	32	5	high	>64	128	7	high	>64	128	7	high	16	16	4	high	T	1	T	1	C	1
MYCAV337	0.5	0.5	-1	low	>32	64	6	high	>16	32	5	high	>64	128	7	high	>64	128	7	high	>32	64	6	high	T	1	G	0	G	1
MYCAV514	0.5	0.5	-1	low	>32	64	6	high	>16	32	5	high	>64	128	7	high	>64	128	7	high	>32	64	6	high	T	1	G	0	G	1
MYCAV537	0.5	0.5	-1	low	>32	64	6	high	>16	32	5	high	>64	128	7	high	>64	128	7	high	>32	64	6	high	T	1	G	0	G	1
MYCAV551	0.5	0.5	-1	low	>32	64	6	high	>16	32	5	high	>64	128	7	high	>64	128	7	high	>32	64	6	high	T	1	G	0	G	1
MYCAV562	0.5	0.5	-1	low	>32	64	6	high	>16	32	5	high	>64	128	7	high	>64	128	7	high	>32	64	6	high	T	1	G	0	G	1
IZSVE/1325-22D	≤0.125	0.125	-3	low	>32	64	6	high	>16	32	5	high	>64	128	7	high	>64	128	7	high	>32	64	6	high	T	1	G	0	G	1
MYCAV575	0.5	0.5	-1	low	>32	64	6	high	>16	32	5	high	>64	128	7	high	>64	128	7	high	>32	64	6	high	T	1	G	0	G	1
MYCAV576	0.25	0.25	-2	low	>32	64	6	high	>16	32	5	high	>64	128	7	high	>64	128	7	high	>32	64	6	high	T	1	G	0	G	1
MYCAV593	0.5	0.5	-1	low	>32	64	6	high	>16	32	5	high	>64	128	7	high	>64	128	7	high	>32	64	6	high	T	1	G	0	G	1
MYCAV602	0.5	0.5	-1	low	>32	64	6	high	16	16	4	high	>64	128	7	high	64	64	6	high	>32	64	6	high	T	1	G	0	G	1
MYCAV619	0.5	0.5	-1	low	>32	64	6	high	>16	32	5	high	>64	128	7	high	>64	128	7	high	>32	64	6	high	T	1	G	0	G	1
aThe nucleotide positions are numbered according to the Escherichia coli strain K-12 substrain MG1655 (GenBank accession number: NC_000913).
bFor the logistic regression analyses MIC values equal or lower than the lowest examined concentrations were adjusted to be the lowest examined concentrations, while MIC values higher than the highest examined concentrations were adjusted to be two-fold higher than the highest examined concetrations.
cIn order to normalize data distribution (gain linear intervals) for the logistic regression analysis the adjusted MIC values from the two-fold dilution series of antimicrobial concentrations were transformed to log2MIC values.
dCategories were determined based on MIC values for Fisher's exact test: low= strains with MIC values of ≤0.5 μg/ml for enrofloxacin, ≤1 μg/ml for erythromycin, ≤2 μg/ml for spiramycin, ≤8 μg/ml for tilmicosin, ≤1 μg/ml for tylosin, ≤1 μg/ml for lincomycin; high= strains with MIC values of >0.5 μg/ml for enrofloxacin, >1 μg/ml for erythromycin, >2 μg/ml for spiramycin, >8 μg/ml for tilmicosin, >1…
eNucleotides were converted to numerical values for logistic regression analyses as follows: 0= wild-type, 1= mutation
(31) Buni D, Udvari L, Földi D, Belecz N, Yvon C, Bradbury J, et al. In vitro susceptibility of Mycoplasma iowae isolates to antimicrobial agents. Avian Pathology. 2022 Jul 4;51(4):374–80.
Abbreviations:
MIC: minimal inhibitory concentration
Oxoid media: Mycoplasma broth medium (pH 7.8) (Thermo Fisher Scientific Inc., Oxoid Inc.) supplemented with 0.5% (w/v) sodium pyruvate, 0.5% (w/v) glucose, 0.15% (w/v) L-arginine hydrochloride and 0.005% (w/v) phenol red (31)
Nt: nucleotide
