# Supplementary material for: Identification and detection of genetic markers associated with antimicrobial susceptibility and evaluation of efflux pump mechanisms in Mycoplasma iowae
Source: PLoS One. 2026 Apr 17;21(4):e0347345. doi: 10.1371/journal.pone.0347345 (PMC13089696; doi:10.1371/journal.pone.0347345)
Supplement: S4 Table — (XLSX) [file pone.0347345.s004.xlsx]

## Sheet: Wilcoxon Signed-Rank test_data
Strain ID and examined antimicrobial	Initial MIC in MolliScience media (µg/ml)	Adjusted MIC values (MolliScience)a	log2MIC (MolliScience)	Initial MIC in MolliScience media (µg/ml) + OV	Adjusted MIC values (MolliScience + OV)a	log2MIC (MolliScience + OV)
Enrofloxacin
B10/80	≤0.03125	0.03125	-5	≤0.03125	0.03125	-5
IZSVE/2421-76F	0.0625	0.0625	-4	≤0.03125	0.03125	-5
IZSVE/2656-10F	0.125	0.125	-3	≤0.03125	0.03125	-5
GG-5	0.25	0.25	-2	0.25	0.25	-2
IZSVE/4082-4F	0.25	0.25	-2	≤0.03125	0.03125	-5
B102/06	1	1	0	1	1	0
Lincomycin
B15/90	2	2	1	4	4	2
serotype Q	2	2	1	2	2	1
IZSVE/4717-1F	4	4	2	0.25	0.25	-2
IZSVE/3100-12F	8	8	3	4	4	2
IZSVE/5679-19F	8	8	3	16	16	4
IZSVE/2294-22F	16	16	4	4	4	2
Oxytetracycline
MYCAV551	1	1	0	≤0.125	0.125	-3
IZSVE/1761-4F	2	2	1	0.5	0.5	-1
MYCAV298	2	2	1	4	4	2
IZSVE/2643-20F	32	32	5	2	2	1
IZSVE/1325-22D	64	64	6	16	16	4
IZSVE/4489-21F	>64	64	6	2	2	1
Spiramycin
B23/13	1	1	0	1	1	0
B8/07	2	2	1	1	1	0
serotype Q	2	2	1	0.25	0.25	-2
IZSVE/412-20F	8	8	3	≤0.03125	0.03125	-5
IZSVE/2467-26F	8	8	3	≤0.03125	0.03125	-5
IZSVE/6915-50F	>16	16	4	>16	16	4
Tilmicosin
B10/80	0.25	0.25	-2	≤0.125	0.125	-3
B11/80	0.5	0.5	-1	0.25	0.25	-2
B100/95	64	64	6	≤0.125	0.125	-3
B94/81	64	64	6	64	64	6
IZSVE/365-2D	64	64	6	≤0.125	0.125	-3
IZSVE/2285-35F	64	64	6	≤0.125	0.125	-3
Tylosin
B11/80	0.25	0.25	-2	≤0.03125	0.03125	-5
serotype Q	1	1	0	0.25	0.25	-2
KE 2-21	8	8	3	2	2	1
BO-B	>16	16	4	2	2	1
B13/90 C1	>16	16	4	8	8	3
IZSVE/1314-11F	>16	16	4	≤0.03125	0.03125	-5
aMIC values equal or lower than the lowest examined concentrations were adjusted to be the lowest examined concentrations, while MIC values higher than the highest examined concentrations were adjusted to be the highest examined concetrations.
bIn order to normalize data distribution (gain linear intervals) for the logistic regression analysis the adjusted MIC values from the two-fold dilution series of antimicrobial concentrations were transformed to log2MIC values.
Abbreviations:
MIC: minimum inhibitory concetration
MolliScience media: MolliScience General Mycoplasma Liquid Media (MolliScience, Biatorbágy, Hungary)
OV: sodium orthovanadate
