# Supplementary material for: Identification and detection of genetic markers associated with antimicrobial susceptibility and evaluation of efflux pump mechanisms in Mycoplasma iowae
Source: PLoS One. 2026 Apr 17;21(4):e0347345. doi: 10.1371/journal.pone.0347345 (PMC13089696; doi:10.1371/journal.pone.0347345)
Supplement: S5 Table — (XLSX) [file pone.0347345.s005.xlsx]

## Sheet: Logistic regression
Coding region	Nucleotide positiona	Antimicrobial	Parametersb	Coefficient (b1)	Standard Error	Odds ratio [exp(b)]c	p-valued	z-stat	lower z0.025	upper z0.975	McFadden R square (R2McF)	Goodness of fit			H0 rejected/ acceptede
												Overall regression	χ2(1)	p-valued
gyrA	248	enrofloxacin	b0	3.5572	0.7658	35.0661	3.403e-06	4.6449	2.0562	5.0583	0.3621	right tailed	44.5606	2.466e-11	rejected
			X1	1.5069	0.3228	4.5126	3.039e-06	4.6681	0.8742	2.1396
parC	239		b0	0.01289	0.3615	1.013	0.9716	0.03565	-0.6956	0.7213	0.4721	right tailed	54.7758	1.358e-13	rejected
			X1	1.393	0.2755	4.027	4.281e-07	5.056	0.853	1.933
23S rRNA	2059	erythromycin	b0	-0.6652	0.6196	0.5142	0.283	-1.0736	-1.8796	0.5492	0.5747	right tailed	55.6398	8.815e-14	rejected
			X1	0.6149	0.1178	1.8494	1.792e-07	5.2197	0.384	0.8457
		spiramycin	b0	-2.8054	0.8912	0.06048	0.001645	-3.1478	-4.5521	-1.0586	0.5021	right tailed	48.6091	3.125e-12	rejected
			X1	1.1562	0.2212	3.1778	1.714e-07	5.2279	0.7227	1.5896
		tilmicosin	b0	-0.7838	0.7287	0.4567	0.2822	-1.0755	-2.2121	0.6446	0.5962	right tailed	57.727	3.031e-14	rejected
			X1	0.5407	0.1132	1.7172	1.787e-06	4.7762	0.3188	0.7625
		tylosin	b0	-1.5402	0.7224	0.2143	0.033	-2.1321	-2.956	-0.1243	0.4837	right tailed	46.8288	7.747e-12	rejected
			X1	0.6283	0.1248	1.8744	4.811e-07	5.0337	0.3836	0.8729
		lincomycin	b0	-2.5611	0.9193	0.07722	0.005336	-2.786	-4.3628	-0.7593	0.6561	right tailed	63.5257	2.22e-15	rejected
			X1	1.1284	0.2406	3.0908	2.728e-06	4.6903	0.6569	1.6
aThe nucleotide positions are numbered according to the Escherichia coli strain K-12 substrain MG1655 (GenBank accession number: NC_000913).
bParameters defining the log-odds of the binary outcome (wild-type or mutation) in logistic regression: b0= intercept/bias term, X1= independent variable
cColor codes: odds ratios between 1.0-1.5 are highlighted green, 1.5-2.5 are yellow, 2.5-36.0 are red
dp-values > α (0.05) are colored grey
eH0 accepted: The logistic regression model with ln(odds) = b0 + b1X, doesn't provide a better fit than the model without the independent variable resulting in, ln(odds) = b0. H0 rejected: The logistic regression model with ln(odds) = b0 + b1X, provides a better fit than the model without the independent variable resulting in, ln(odds) = b0.

## Sheet: Fisher exact test
Coding region	Nucleotide position*	Antimicrobial	p-value	Odds Ratio	95% Confidence Interval
gyrA	248	enrofloxacin	0.002895	6.0945	1.5275, 24.3161
parC	239		< 0.001	33.5455	10.0409, 112.0710
23S rRNA	2059	erythromycin	< 0.001	182.556	26.5938, 1253.1681
		spiramycin	< 0.001	139.727	21.1049, 925.0775
		tilmicosin	< 0.001	182.556	26.5938, 1253.1681
		tylosin	< 0.001	110.077	17.0197, 711.9346
		lincomycin	< 0.001	110.077	17.0197, 711.9346
*The nucleotide positions are numbered according to the Escherichia coli strain K-12 substrain MG1655 (GenBank accession number: NC_000913).
