# Supplementary material for: Identification and detection of genetic markers associated with antimicrobial susceptibility and evaluation of efflux pump mechanisms in Mycoplasma iowae
Source: PLoS One. 2026 Apr 17;21(4):e0347345. doi: 10.1371/journal.pone.0347345 (PMC13089696; doi:10.1371/journal.pone.0347345)
Supplement: S6 Table — (XLSX) [file pone.0347345.s006.xlsx]

## Sheet: Wilcoxon Signed-Rank test
Parameter	Value
P-value	0.000009829
Surprisal (S-value)	16.6346
Effect Size (r)	-0.8209
Z	-4.4209
W, (W-, W+)	13.5, (421.5, 13.5)
Number of pairs (N)	36
Non-zero difference pairs (n)	29
Ties Correction	19.875
S.E	46.0312
Average of differences (x̄d)	-2.75
SD of differences (Sd)	3.1837
Normality p-value	0.0002109
Skewness	-1.0403
